# Supplementary material for: Risk of Chronic Obstructive Pulmonary Disease Exacerbation in Patients Who Use Methotrexate—A Nationwide Study of 58,580 Outpatients
Source: Biomedicines. 2021 May 26;9(6):604. doi: 10.3390/biomedicines9060604 (PMC8229017; doi:10.3390/biomedicines9060604)
Supplement: Supplementary file 1 [file biomedicines-09-00604-s001.zip]

Archive with 1 entries (1 files):
- biomedicines-1191950-supplementary.pdf
